# Supplementary material for: Snord67 promotes breast cancer metastasis by guiding U6 modification and modulating the splicing landscape
Source: Nat Commun. 2025 May 2;16:4118. doi: 10.1038/s41467-025-59406-w (PMC12048515; doi:10.1038/s41467-025-59406-w)
Supplement: Supplementary file 3 — Supplementary Data 1 [file 41467_2025_59406_MOESM3_ESM.xlsx]

## Sheet: S1
Gene Symbol	Gene Description	RNA Accession	RNA Source	RNA Description	Ratio AxLN/MFP
1810021B22Rik	RIKEN cDNA 1810021B22 gene	NR_040417	RefSeq	Mus musculus RIKEN cDNA 1810021B22 gene (1810021B22Rik), long non-coding RNA.	1.25419
2810008D09Rik	RIKEN cDNA 2810008D09 gene	ENSMUST00000145438	ENSEMBL	havana:known chromosome:GRCm38:11:117076790:117077457:1 gene:ENSMUSG00000086859 gene_biotype:lincRNA transcript_biotype:lincRNA	1.68226
Gm15867	predicted gene 15867	XR_399286	RefSeq	PREDICTED: Mus musculus predicted gene 15867 (Gm15867), misc_RNA.	2.29463
Terc	telomerase RNA component	NR_001579	RefSeq	Mus musculus telomerase RNA component (Terc), telomerase RNA.	1.777
Rnu3a	U3A small nuclear RNA	ENSMUST00000083936	ENSEMBL	ncrna:known chromosome:GRCm38:10:40258467:40258680:1 gene:ENSMUSG00000065870 gene_biotype:snoRNA transcript_biotype:snoRNA	1.73297
Gm25788	predicted gene, 25788	ENSMUST00000082721	ENSEMBL	ncrna:known chromosome:GRCm38:4:123291344:123291474:1 gene:ENSMUSG00000064655 gene_biotype:snoRNA transcript_biotype:snoRNA	1.7737
2410006H16Rik	RIKEN cDNA 2410006H16 gene	NR_030738	RefSeq	Mus musculus RIKEN cDNA 2410006H16 gene (2410006H16Rik), long non-coding RNA.	2.44254
Snora43	small nucleolar RNA, H/ACA box 43	NR_028572	RefSeq	Mus musculus small nucleolar RNA, H/ACA box 43 (Snora43), small nucleolar RNA.	1.79406
Gm22154	predicted gene, 22154	ENSMUST00000083844	ENSEMBL	ncrna:known chromosome:GRCm38:4:123293152:123293282:1 gene:ENSMUSG00000065778 gene_biotype:snoRNA transcript_biotype:snoRNA	1.82445
Vaultrc5	vault RNA component 5	NR_027885	RefSeq	Mus musculus vault RNA component 5 (Vaultrc5), long non-coding RNA.	1.73426
D7Ertd715e	DNA segment, Chr 7, ERATO Doi 715, expressed	NR_015456	RefSeq	Mus musculus DNA segment, Chr 7, ERATO Doi 715, expressed (D7Ertd715e), long non-coding RNA.	2.25166
Snord92	small nucleolar RNA, C/D box 92	NR_028556	RefSeq	Mus musculus small nucleolar RNA, C/D box 92 (Snord92), small nucleolar RNA.	1.44869
Gm25970	predicted gene, 25970	ENSMUST00000157165	ENSEMBL	ncrna:known chromosome:GRCm38:12:65056573:65056658:1 gene:ENSMUSG00000087790 gene_biotype:snoRNA transcript_biotype:snoRNA	1.71851
Snord1b	small nucleolar RNA, C/D box 1B	NR_028567	RefSeq	Mus musculus small nucleolar RNA, C/D box 1B (Snord1b), small nucleolar RNA.	1.49123
Snora5c	small nucleolar RNA, H/ACA box 5C	NR_034042	RefSeq	Mus musculus small nucleolar RNA, H/ACA box 5C (Snora5c), small nucleolar RNA.	1.60888
Rnu73b	U73B small nuclear RNA	NR_004418	RefSeq	Mus musculus U73B small nuclear RNA (Rnu73b), small nuclear RNA.	1.48808
Rnu11	U11 small nuclear RNA	NR_002865	RefSeq	Mus musculus U11 small nuclear RNA (Rnu11), small nuclear RNA.	1.73878
Snord55	small nucleolar RNA, C/D box 55	NR_030704	RefSeq	Mus musculus small nucleolar RNA, C/D box 55 (Snord55), small nucleolar RNA.	1.32363
Snord35b	small nucleolar RNA, C/D box 35B	NR_000004	RefSeq	Mus musculus small nucleolar RNA, C/D box 35B (Snord35b), small nucleolar RNA.	1.55336
Snord95	small nucleolar RNA, C/D box 95	NR_028564	RefSeq	Mus musculus small nucleolar RNA, C/D box 95 (Snord95), small nucleolar RNA.	1.50331
Snord1c	small nucleolar RNA, C/D box 1C	NR_028569	RefSeq	Mus musculus small nucleolar RNA, C/D box 1C (Snord1c), small nucleolar RNA.	1.5484
Snord1c	small nucleolar RNA, C/D box 1C	NR_028569	RefSeq	Mus musculus small nucleolar RNA, C/D box 1C (Snord1c), small nucleolar RNA.	1.54923
Gm24119	predicted gene, 24119	ENSMUST00000103979	ENSEMBL	ncrna:known chromosome:GRCm38:10:91118291:91118536:-1 gene:ENSMUSG00000077167 gene_biotype:snoRNA transcript_biotype:snoRNA	1.37301
Snord67	small nucleolar RNA, C/D box 67	NR_028553	RefSeq	Mus musculus small nucleolar RNA, C/D box 67 (Snord67), small nucleolar RNA.	1.65565
Snord90	small nucleolar RNA, C/D box 90	NR_028535	RefSeq	Mus musculus small nucleolar RNA, C/D box 90 (Snord90), small nucleolar RNA.	2.10628
Gm22786	predicted gene, 22786	ENSMUST00000104086	ENSEMBL	ncrna:known chromosome:GRCm38:1:86087301:86087422:1 gene:ENSMUSG00000077274 gene_biotype:snoRNA transcript_biotype:snoRNA	1.79539
Gm25989	predicted gene, 25989	ENSMUST00000158761	ENSEMBL	ncrna:known chromosome:GRCm38:16:43886682:43886814:-1 gene:ENSMUSG00000096684 gene_biotype:snoRNA transcript_biotype:snoRNA	2.05173
Snord13	small nucleolar RNA, C/D box 13	ENSMUST00000157627	ENSEMBL	ncrna:known chromosome:GRCm38:8:31149864:31149967:-1 gene:ENSMUSG00000088252 gene_biotype:snoRNA transcript_biotype:snoRNA	1.50767
Rnu12	RNA U12, small nuclear	NR_004432	RefSeq	Mus musculus RNA U12, small nuclear (Rnu12), small nuclear RNA.	1.44183
Gm23202	predicted gene, 23202	ENSMUST00000104376	ENSEMBL	ncrna:known chromosome:GRCm38:5:146835144:146835272:1 gene:ENSMUSG00000077564 gene_biotype:snoRNA transcript_biotype:snoRNA	1.73189
1700049E17Rik2	tandem duplication of RIKEN cDNA 1700049E17 gene, gene 2	XR_033330	RefSeq	PREDICTED: Mus musculus tandem duplication of RIKEN cDNA 1700049E17 gene, gene 2 (1700049E17Rik2), transcript variant X1, misc_RNA.	3.10683
Scarna2	small Cajal body-specific RNA 2	ENSMUST00000157560	ENSEMBL	ncrna:known chromosome:GRCm38:3:108554338:108554751:-1 gene:ENSMUSG00000088185 gene_biotype:snoRNA transcript_biotype:snoRNA	1.5943
Gm22422	predicted gene, 22422	ENSMUST00000083060	ENSEMBL	ncrna:known chromosome:GRCm38:16:56035753:56035887:-1 gene:ENSMUSG00000064994 gene_biotype:snoRNA transcript_biotype:snoRNA	1.80781
Snord15a	small nucleolar RNA, C/D box 15A	NR_002172	RefSeq	Mus musculus small nucleolar RNA, C/D box 15A (Snord15a), small nucleolar RNA.	1.81185
Snora28	small nucleolar RNA, H/ACA box 28	NR_033168	RefSeq	Mus musculus small nucleolar RNA, H/ACA box 28 (Snora28), small nucleolar RNA.	1.51386
Snora16a	small nucleolar RNA, H/ACA box 16A	NR_029412	RefSeq	Mus musculus small nucleolar RNA, H/ACA box 16A (Snora16a), small nucleolar RNA.	1.40703
Gm23297	predicted gene, 23297	ENSMUST00000083184	ENSEMBL	ncrna:known chromosome:GRCm38:7:143531394:143531520:-1 gene:ENSMUSG00000065118 gene_biotype:snoRNA transcript_biotype:snoRNA	1.91548
Scarna6	small Cajal body-specific RNA 6	NR_028519	RefSeq	Mus musculus small Cajal body-specific RNA 6 (Scarna6), guide RNA.	1.52087
Gm22858	predicted gene, 22858	ENSMUST00000174972	ENSEMBL	ncrna:known chromosome:GRCm38:17:71641584:71641659:1 gene:ENSMUSG00000092713 gene_biotype:snoRNA transcript_biotype:snoRNA	1.61493
Gm25394	predicted gene, 25394	ENSMUST00000157338	ENSEMBL	ncrna:known chromosome:GRCm38:13:49684301:49684433:1 gene:ENSMUSG00000087963 gene_biotype:snoRNA transcript_biotype:snoRNA	1.90303
Gm25835	predicted gene, 25835	ENSMUST00000158917	ENSEMBL	ncrna:known chromosome:GRCm38:11:69668852:69668995:-1 gene:ENSMUSG00000089542 gene_biotype:snoRNA transcript_biotype:snoRNA	1.54222
Scarna9	small Cajal body-specific RNA 9	ENSMUST00000104318	ENSEMBL	ncrna:known chromosome:GRCm38:9:15326264:15326333:-1 gene:ENSMUSG00000077506 gene_biotype:snoRNA transcript_biotype:snoRNA	1.59294
Gm26079	predicted gene, 26079	ENSMUST00000104066	ENSEMBL	ncrna:known chromosome:GRCm38:5:110692049:110692181:-1 gene:ENSMUSG00000077254 gene_biotype:snoRNA transcript_biotype:snoRNA	1.93116
Snord111	small nucleolar RNA, C/D box 111	NR_028559	RefSeq	Mus musculus small nucleolar RNA, C/D box 111 (Snord111), small nucleolar RNA.	1.73464
Snord104	small nucleolar RNA, C/D box 104	NR_030703	RefSeq	Mus musculus small nucleolar RNA, C/D box 104 (Snord104), small nucleolar RNA.	1.53706
Snord15b	small nucleolar RNA, C/D box 14B	NR_002173	RefSeq	Mus musculus small nucleolar RNA, C/D box 14B (Snord15b), small nucleolar RNA.	1.39691
Snora34	small nucleolar RNA, H/ACA box 34	NR_034051	RefSeq	Mus musculus small nucleolar RNA, H/ACA box 34 (Snora34), small nucleolar RNA.	1.44901
Snora23	small nucleolar RNA, H/ACA box 23	NR_033336	RefSeq	Mus musculus small nucleolar RNA, H/ACA box 23 (Snora23), small nucleolar RNA.	1.57582
Snord2	small nucleolar RNA, C/D box 2	NR_030705	RefSeq	Mus musculus small nucleolar RNA, C/D box 2 (Snord2), small nucleolar RNA.	1.6121
Snord35a	small nucleolar RNA, C/D box 35A	NR_000003	RefSeq	Mus musculus small nucleolar RNA, C/D box 35A (Snord35a), small nucleolar RNA.	1.41191
Gm24336	predicted gene, 24336	ENSMUST00000104203	ENSEMBL	ncrna:known chromosome:GRCm38:19:44113979:44114124:-1 gene:ENSMUSG00000077391 gene_biotype:snoRNA transcript_biotype:snoRNA	1.62361
Snord16a	small nucleolar RNA, C/D box 16A	NR_028548	RefSeq	Mus musculus small nucleolar RNA, C/D box 16A (Snord16a), small nucleolar RNA.	1.34579
Snord21	small nucleolar RNA, C/D box 21	ENSMUST00000082519	ENSEMBL	ncrna:known chromosome:GRCm38:5:107904555:107904648:1 gene:ENSMUSG00000064453 gene_biotype:snoRNA transcript_biotype:snoRNA	1.38635
AF357399	snoRNA AF357399	NR_028129	RefSeq	Mus musculus snoRNA AF357399 (AF357399), small nucleolar RNA.	1.81289
Gm25492	predicted gene, 25492	ENSMUST00000157383	ENSEMBL	ncrna:known chromosome:GRCm38:5:135053988:135054116:-1 gene:ENSMUSG00000088008 gene_biotype:snoRNA transcript_biotype:snoRNA	1.59684
Snord61	small nucleolar RNA, C/D box 61	NR_002903	RefSeq	Mus musculus small nucleolar RNA, C/D box 61 (Snord61), small nucleolar RNA.	2.07915
Snord23	small nucleolar RNA, C/D box 23	NR_028539	RefSeq	Mus musculus small nucleolar RNA, C/D box 23 (Snord23), small nucleolar RNA.	2.04287
Firre	functional intergenic repeating RNA element	NR_026976	RefSeq	Mus musculus functional intergenic repeating RNA element (Firre), transcript variant 2, long non-coding RNA.	1.775
Scarna9	small Cajal body-specific RNA 9	ENSMUST00000104318	ENSEMBL	ncrna:known chromosome:GRCm38:9:15326264:15326333:-1 gene:ENSMUSG00000077506 gene_biotype:snoRNA transcript_biotype:snoRNA	1.75108
Gm25931	predicted gene, 25931	ENSMUST00000175230	ENSEMBL	ncrna:known chromosome:GRCm38:4:40850320:40850402:-1 gene:ENSMUSG00000095871 gene_biotype:miRNA transcript_biotype:miRNA	1.64282
Gm22009	predicted gene, 22009	ENSMUST00000158792	ENSEMBL	ncrna:known chromosome:GRCm38:3:69085105:69085447:-1 gene:ENSMUSG00000089417 gene_biotype:snoRNA transcript_biotype:snoRNA	1.20591
Mir181b-2	microRNA 181b-2	NR_029904	RefSeq	Mus musculus microRNA 181b-2 (Mir181b-2), microRNA.	1.80566
1600020E01Rik	RIKEN cDNA 1600020E01 gene	ENSMUST00000180896	ENSEMBL	ensembl_lincrna:known chromosome:GRCm38:6:86526271:86564442:1 gene:ENSMUSG00000097048 gene_biotype:lincRNA transcript_biotype:lincRNA	1.44538
Il10rb	interleukin 10 receptor, beta	ENSMUST00000144215	ENSEMBL	havana:known chromosome:GRCm38:16:91406320:91424924:1 gene:ENSMUSG00000022969 gene_biotype:protein_coding transcript_biotype:nonsense_mediated_decay	1.40046
Gm23119	predicted gene, 23119	ENSMUST00000158610	ENSEMBL	ncrna:known chromosome:GRCm38:18:74778561:74778700:-1 gene:ENSMUSG00000089235 gene_biotype:snoRNA transcript_biotype:snoRNA	1.4875
Scarna17	small Cajal body-specific RNA 17	NR_028560	RefSeq	Mus musculus small Cajal body-specific RNA 17 (Scarna17), guide RNA.	1.81744
Scarna17	small Cajal body-specific RNA 17	ENSMUST00000158064	ENSEMBL	ncrna:known chromosome:GRCm38:18:74778391:74778469:-1 gene:ENSMUSG00000088689 gene_biotype:snoRNA transcript_biotype:snoRNA	1.56472
Gm11714	predicted gene 11714	ENSMUST00000136927	ENSEMBL	havana:known chromosome:GRCm38:11:107428276:107435686:1 gene:ENSMUSG00000087113 gene_biotype:processed_transcript transcript_biotype:processed_transcript	2.91915
Gm22265	predicted gene, 22265	ENSMUST00000082947	ENSEMBL	ncrna:known chromosome:GRCm38:1:192745571:192745686:1 gene:ENSMUSG00000094131 gene_biotype:snRNA transcript_biotype:snRNA	1.55577
5430416N02Rik	RIKEN cDNA 5430416N02 gene	NR_034038	RefSeq	Mus musculus RIKEN cDNA 5430416N02 gene (5430416N02Rik), long non-coding RNA.	2.11608
5430416N02Rik	RIKEN cDNA 5430416N02 gene	NR_034038	RefSeq	Mus musculus RIKEN cDNA 5430416N02 gene (5430416N02Rik), long non-coding RNA.	2.25268
Neat1	nuclear paraspeckle assembly transcript 1 (non-protein coding)	ENSMUST00000173672	ENSEMBL	havana:known chromosome:GRCm38:19:5824708:5845478:-1 gene:ENSMUSG00000092274 gene_biotype:lincRNA transcript_biotype:lincRNA	2.40555
3110045C21Rik	RIKEN cDNA 3110045C21 gene	NR_040438	RefSeq	Mus musculus RIKEN cDNA 3110045C21 gene (3110045C21Rik), long non-coding RNA.	0.406722
Snora41	small nucleolar RNA, H/ACA box 41	NR_028558	RefSeq	Mus musculus small nucleolar RNA, H/ACA box 41 (Snora41), small nucleolar RNA.	0.627871
Gm19589	predicted gene, 19589	NR_037971	RefSeq	Mus musculus predicted gene, 19589 (Gm19589), long non-coding RNA.	0.590356
Gm10774	predicted pseudogene 10774	ENSMUST00000099423	ENSEMBL	ensembl:known chromosome:GRCm38:2:126709191:126709567:-1 gene:ENSMUSG00000027364 gene_biotype:protein_coding transcript_biotype:protein_coding gene:ENSMUSG00000074846	0.67835
D430020J02Rik	RIKEN cDNA D430020J02 gene	NR_028421	RefSeq	Mus musculus RIKEN cDNA D430020J02 gene (D430020J02Rik), long non-coding RNA.	0.488384
Gm26225	predicted gene, 26225	ENSMUST00000082508	ENSEMBL	ncrna:known chromosome:GRCm38:14:64753918:64754052:1 gene:ENSMUSG00000064442 gene_biotype:snoRNA transcript_biotype:snoRNA	0.494595
Tspan13	tetraspanin 13	ENSMUST00000128644	ENSEMBL	havana:known chromosome:GRCm38:12:36021801:36042500:-1 gene:ENSMUSG00000020577 gene_biotype:protein_coding transcript_biotype:nonsense_mediated_decay	0.552807
mt-Ty	mitochondrially encoded tRNA tyrosine	ENSMUST00000082401	ENSEMBL	mt_genbank_import:known chromosome:GRCm38:MT:5260:5326:-1 gene:ENSMUSG00000064350 gene_biotype:Mt_tRNA transcript_biotype:Mt_tRNA	0.576477
mt-Ty	mitochondrially encoded tRNA tyrosine	ENSMUST00000082401	ENSEMBL	mt_genbank_import:known chromosome:GRCm38:MT:5260:5326:-1 gene:ENSMUSG00000064350 gene_biotype:Mt_tRNA transcript_biotype:Mt_tRNA	0.543058
Gm26737	predicted gene, 26737	ENSMUST00000181106	ENSEMBL	ensembl_lincrna:known chromosome:GRCm38:9:44112923:44121947:1 gene:ENSMUSG00000097467 gene_biotype:lincRNA transcript_biotype:lincRNA	0.575237
---	---	SNHG4	lncRNA Db	mm9 chr18:35,713,064-35,717,970	0.786444
Alg13	asparagine-linked glycosylation 13	NR_037145	RefSeq	Mus musculus asparagine-linked glycosylation 13 (Alg13), transcript variant 2, non-coding RNA.	0.785147
