# Supplementary material for: Snord67 promotes breast cancer metastasis by guiding U6 modification and modulating the splicing landscape
Source: Nat Commun. 2025 May 2;16:4118. doi: 10.1038/s41467-025-59406-w (PMC12048515; doi:10.1038/s41467-025-59406-w)
Supplement: Supplementary file 4 — Supplementary Data 2 [file 41467_2025_59406_MOESM4_ESM.xlsx]

## Sheet: S1
Gene Symbol	Gene Description	RNA Accession	RNA Source	RNA Description	Ratio AxLN-LuM/AxLN
Snhg6	small nucleolar RNA host gene 6	NR_024067	RefSeq	Mus musculus small nucleolar RNA host gene 6 (Snhg6), long non-coding RNA.	0.610747
2810008D09Rik	RIKEN cDNA 2810008D09 gene	ENSMUST00000145438	ENSEMBL	havana:known chromosome:GRCm38:11:117076790:117077457:1 gene:ENSMUSG00000086859 gene_biotype:lincRNA transcript_biotype:lincRNA	0.648552
2410006H16Rik	RIKEN cDNA 2410006H16 gene	NR_030738	RefSeq	Mus musculus RIKEN cDNA 2410006H16 gene (2410006H16Rik), long non-coding RNA.	0.445857
Scarna17	small Cajal body-specific RNA 17	ENSMUST00000158064	ENSEMBL	ncrna:known chromosome:GRCm38:18:74778391:74778469:-1 gene:ENSMUSG00000088689 gene_biotype:snoRNA transcript_biotype:snoRNA	0.68108
Gm23119	predicted gene, 23119	ENSMUST00000158610	ENSEMBL	ncrna:known chromosome:GRCm38:18:74778561:74778700:-1 gene:ENSMUSG00000089235 gene_biotype:snoRNA transcript_biotype:snoRNA	0.710179
Anxa6	annexin A6	ENSMUST00000148298	ENSEMBL	havana:known chromosome:GRCm38:11:54990950:55033415:-1 gene:ENSMUSG00000018340 gene_biotype:protein_coding transcript_biotype:processed_transcript	0.673496
LOC102634900	uncharacterized LOC102634900	XR_400650	RefSeq	PREDICTED: Mus musculus uncharacterized LOC102634900 (LOC102634900), ncRNA.	0.386796
Neat1	nuclear paraspeckle assembly transcript 1 (non-protein coding)	ENSMUST00000173672	ENSEMBL	havana:known chromosome:GRCm38:19:5824708:5845478:-1 gene:ENSMUSG00000092274 gene_biotype:lincRNA transcript_biotype:lincRNA	0.40762
Snord69	small nucleolar RNA, C/D box 69	NR_028531	RefSeq	Mus musculus small nucleolar RNA, C/D box 69 (Snord69), small nucleolar RNA.	0.711164
Snord1c	small nucleolar RNA, C/D box 1C	NR_028569	RefSeq	Mus musculus small nucleolar RNA, C/D box 1C (Snord1c), small nucleolar RNA.	0.645092
Snord1c	small nucleolar RNA, C/D box 1C	NR_028569	RefSeq	Mus musculus small nucleolar RNA, C/D box 1C (Snord1c), small nucleolar RNA.	0.63556
Snord104	small nucleolar RNA, C/D box 104	NR_030703	RefSeq	Mus musculus small nucleolar RNA, C/D box 104 (Snord104), small nucleolar RNA.	0.672907
Gm22422	predicted gene, 22422	ENSMUST00000083060	ENSEMBL	ncrna:known chromosome:GRCm38:16:56035753:56035887:-1 gene:ENSMUSG00000064994 gene_biotype:snoRNA transcript_biotype:snoRNA	0.576194
Snora34	small nucleolar RNA, H/ACA box 34	NR_034051	RefSeq	Mus musculus small nucleolar RNA, H/ACA box 34 (Snora34), small nucleolar RNA.	0.687014
Il10rb	interleukin 10 receptor, beta	ENSMUST00000144215	ENSEMBL	havana:known chromosome:GRCm38:16:91406320:91424924:1 gene:ENSMUSG00000022969 gene_biotype:protein_coding transcript_biotype:nonsense_mediated_decay	0.648621
Gm24920	predicted gene, 24920	ENSMUST00000083018	ENSEMBL	ncrna:known chromosome:GRCm38:3:95090625:95090709:-1 gene:ENSMUSG00000064952 gene_biotype:snoRNA transcript_biotype:snoRNA	0.527772
Gm22009	predicted gene, 22009	ENSMUST00000158792	ENSEMBL	ncrna:known chromosome:GRCm38:3:69085105:69085447:-1 gene:ENSMUSG00000089417 gene_biotype:snoRNA transcript_biotype:snoRNA	0.759111
Snord1b	small nucleolar RNA, C/D box 1B	NR_028567	RefSeq	Mus musculus small nucleolar RNA, C/D box 1B (Snord1b), small nucleolar RNA.	0.649025
Gm24438	predicted gene, 24438	ENSMUST00000157893	ENSEMBL	ncrna:known chromosome:GRCm38:X:116748842:116748956:1 gene:ENSMUSG00000088518 gene_biotype:snoRNA transcript_biotype:snoRNA	0.71117
Gm24613	predicted gene, 24613	ENSMUST00000083266	ENSEMBL	ncrna:known chromosome:GRCm38:12:31258933:31259062:-1 gene:ENSMUSG00000065200 gene_biotype:snoRNA transcript_biotype:snoRNA	0.625935
Snora28	small nucleolar RNA, H/ACA box 28	NR_033168	RefSeq	Mus musculus small nucleolar RNA, H/ACA box 28 (Snora28), small nucleolar RNA.	0.655642
Scarna9	small Cajal body-specific RNA 9	ENSMUST00000104318	ENSEMBL	ncrna:known chromosome:GRCm38:9:15326264:15326333:-1 gene:ENSMUSG00000077506 gene_biotype:snoRNA transcript_biotype:snoRNA	0.607525
Snord98	small nucleolar RNA, C/D box 98	ENSMUST00000116819	ENSEMBL	ncrna:known chromosome:GRCm38:10:62765576:62765640:-1 gene:ENSMUSG00000080469 gene_biotype:snoRNA transcript_biotype:snoRNA	0.552374
Gm25835	predicted gene, 25835	ENSMUST00000158917	ENSEMBL	ncrna:known chromosome:GRCm38:11:69668852:69668995:-1 gene:ENSMUSG00000089542 gene_biotype:snoRNA transcript_biotype:snoRNA	0.634356
Snord111	small nucleolar RNA, C/D box 111	NR_028559	RefSeq	Mus musculus small nucleolar RNA, C/D box 111 (Snord111), small nucleolar RNA.	0.470765
Gm22858	predicted gene, 22858	ENSMUST00000174972	ENSEMBL	ncrna:known chromosome:GRCm38:17:71641584:71641659:1 gene:ENSMUSG00000092713 gene_biotype:snoRNA transcript_biotype:snoRNA	0.574737
Snord8	small nucleolar RNA, C/D box 8	NR_028542	RefSeq	Mus musculus small nucleolar RNA, C/D box 8 (Snord8), small nucleolar RNA.	0.491861
Snord16a	small nucleolar RNA, C/D box 16A	NR_028548	RefSeq	Mus musculus small nucleolar RNA, C/D box 16A (Snord16a), small nucleolar RNA.	0.713071
Gm25970	predicted gene, 25970	ENSMUST00000157165	ENSEMBL	ncrna:known chromosome:GRCm38:12:65056573:65056658:1 gene:ENSMUSG00000087790 gene_biotype:snoRNA transcript_biotype:snoRNA	0.540227
Scarna10	small Cajal body-specific RNA 10	ENSMUST00000158992	ENSEMBL	ncrna:known chromosome:GRCm38:6:125186359:125186683:-1 gene:ENSMUSG00000089617 gene_biotype:snoRNA transcript_biotype:snoRNA	0.669753
mt-Ta	mitochondrially encoded tRNA alanine	ENSMUST00000082398	ENSEMBL	mt_genbank_import:known chromosome:GRCm38:MT:5018:5086:-1 gene:ENSMUSG00000064347 gene_biotype:Mt_tRNA transcript_biotype:Mt_tRNA	0.586728
mt-Ta	mitochondrially encoded tRNA alanine	ENSMUST00000082398	ENSEMBL	mt_genbank_import:known chromosome:GRCm38:MT:5018:5086:-1 gene:ENSMUSG00000064347 gene_biotype:Mt_tRNA transcript_biotype:Mt_tRNA	0.576713
Snord90	small nucleolar RNA, C/D box 90	NR_028535	RefSeq	Mus musculus small nucleolar RNA, C/D box 90 (Snord90), small nucleolar RNA.	0.478474
Snord67	small nucleolar RNA, C/D box 67	NR_028553	RefSeq	Mus musculus small nucleolar RNA, C/D box 67 (Snord67), small nucleolar RNA.	0.5617
Gm26287	predicted gene, 26287	ENSMUST00000158887	ENSEMBL	ncrna:known chromosome:GRCm38:1:59704258:59704338:1 gene:ENSMUSG00000089512 gene_biotype:snoRNA transcript_biotype:snoRNA	0.385903
Snord17	small nucleolar RNA, C/D box 17	NR_030762	RefSeq	Mus musculus small nucleolar RNA, C/D box 17 (Snord17), small nucleolar RNA.	0.61546
Snora16a	small nucleolar RNA, H/ACA box 16A	NR_029412	RefSeq	Mus musculus small nucleolar RNA, H/ACA box 16A (Snora16a), small nucleolar RNA.	0.672321
Gm25506	predicted gene, 25506	ENSMUST00000104339	ENSEMBL	ncrna:known chromosome:GRCm38:8:85050207:85050276:1 gene:ENSMUSG00000077527 gene_biotype:snoRNA transcript_biotype:snoRNA	0.559006
Gm26079	predicted gene, 26079	ENSMUST00000104066	ENSEMBL	ncrna:known chromosome:GRCm38:5:110692049:110692181:-1 gene:ENSMUSG00000077254 gene_biotype:snoRNA transcript_biotype:snoRNA	0.586817
Snord61	small nucleolar RNA, C/D box 61	NR_002903	RefSeq	Mus musculus small nucleolar RNA, C/D box 61 (Snord61), small nucleolar RNA.	0.473208
Dhx40	DEAH (Asp-Glu-Ala-His) box polypeptide 40	ENSMUST00000131798	ENSEMBL	havana:known chromosome:GRCm38:11:86799587:86807039:-1 gene:ENSMUSG00000018425 gene_biotype:protein_coding transcript_biotype:processed_transcript	0.68772
4930455G09Rik	RIKEN cDNA 4930455G09 gene	XR_140681	RefSeq	PREDICTED: Mus musculus RIKEN cDNA 4930455G09 gene (4930455G09Rik), transcript variant X1, ncRNA.	0.324649
H19	H19, imprinted maternally expressed transcript	NR_001592	RefSeq	Mus musculus H19, imprinted maternally expressed transcript (H19), long non-coding RNA.	0.190679
Gm20412	predicted gene 20412	ENSMUST00000173249	ENSEMBL	havana:putative chromosome:GRCm38:2:158117154:158117905:1 gene:ENSMUSG00000092283 gene_biotype:processed_transcript transcript_biotype:processed_transcript	0.387424
LOC102634561	uncharacterized LOC102634561	XR_404087	RefSeq	PREDICTED: Mus musculus uncharacterized LOC102634561 (LOC102634561), ncRNA.	0.450864
5430416N02Rik	RIKEN cDNA 5430416N02 gene	NR_034038	RefSeq	Mus musculus RIKEN cDNA 5430416N02 gene (5430416N02Rik), long non-coding RNA.	0.52848
5430416N02Rik	RIKEN cDNA 5430416N02 gene	NR_034038	RefSeq	Mus musculus RIKEN cDNA 5430416N02 gene (5430416N02Rik), long non-coding RNA.	0.52391
Gm5620 // Tuba1b	tubulin, alpha 1B pseudogene // tubulin, alpha 1B	ENSMUST00000077577	ENSEMBL	ensembl_havana_transcript:known chromosome:GRCm38:15:98931425:98934565:-1 gene:ENSMUSG00000023004 gene_biotype:protein_coding transcript_biotype:protein_coding	1.40251
Gm24095	predicted gene, 24095	ENSMUST00000083063	ENSEMBL	ncrna:known chromosome:GRCm38:13:62543203:62543335:-1 gene:ENSMUSG00000096563 gene_biotype:snoRNA transcript_biotype:snoRNA	1.51185
Gm24095	predicted gene, 24095	ENSMUST00000083063	ENSEMBL	ncrna:known chromosome:GRCm38:13:62543203:62543335:-1 gene:ENSMUSG00000096563 gene_biotype:snoRNA transcript_biotype:snoRNA	1.48592
Gm24095	predicted gene, 24095	ENSMUST00000083063	ENSEMBL	ncrna:known chromosome:GRCm38:13:62543203:62543335:-1 gene:ENSMUSG00000096563 gene_biotype:snoRNA transcript_biotype:snoRNA	1.48592
Gm22935	predicted gene, 22935	ENSMUST00000103960	ENSEMBL	ncrna:known chromosome:GRCm38:3:89097910:89098013:-1 gene:ENSMUSG00000077148 gene_biotype:snRNA transcript_biotype:snRNA	3.45264
Rhno1	RAD9-HUS1-RAD1 interacting nuclear orphan 1	NR_027360	RefSeq	Mus musculus RAD9-HUS1-RAD1 interacting nuclear orphan 1 (Rhno1), transcript variant 1, long non-coding RNA.	1.51458
5430416N02Rik	RIKEN cDNA 5430416N02 gene	ENSMUST00000180779	ENSEMBL	ensembl_lincrna:known chromosome:GRCm38:5:100423652:100429516:-1 gene:ENSMUSG00000097772 gene_biotype:lincRNA transcript_biotype:lincRNA	1.50938
Dleu2	deleted in lymphocytic leukemia, 2	AK137724	GenBank HTC	Mus musculus adult female vagina cDNA, RIKEN full-length enriched library, clone:9930117C19 product:unclassifiable, full insert sequence.	1.68604
