# Supplementary material for: Snord67 promotes breast cancer metastasis by guiding U6 modification and modulating the splicing landscape
Source: Nat Commun. 2025 May 2;16:4118. doi: 10.1038/s41467-025-59406-w (PMC12048515; doi:10.1038/s41467-025-59406-w)
Supplement: Supplementary file 5 — Supplementary Data 3 [file 41467_2025_59406_MOESM5_ESM.xlsx]

## Sheet: Sheet1
Primers for qPCR
Universal Stem-Loop qPCR Reverse Primer	TCCCGACCACCACAGCC
Snord67 Stem-Loop RT	GCGTGGTCCCGACCACCACAGCCGCCACGACCACGCTGAGTCAG
Snord111 Stem-Loop RT	GCGTGGTCCCGACCACCACAGCCGCCACGACCACGCATCAGATC
Ckap5 F1	GGCCTTCGGGTGATTGAGAT
Ckap5 R1	TGACCTCCATCTGAGGGGAA
Ckap5 F3	TGAGAAGCCTGCCCTCCTAT
Ckap5 R3	ATCATTGCCCCCTTCACCTG
Sf3b3 F	TACCGAAGCCATCCTTCTTGC
Sf3b3 R	CCCGCTGTAAGGTCAGGTTG
Gapdh F	AGTATGACTCCACTCACGGCAA
Gapdh R	TCTCGCTCCTGGAAGATGGT
Rplp0 F	ATCCCTGACGCACCGCCGTGA
Rplp0 R	TGCATCTGCTTGGAGCCCACGTT
Snord90 F	ATTTCATAGGGCAGATTCTGAG
Snord90 R	CTTCAGATTTCATAATAGGACAATCAAT
Snord61 F	ATTTGAATCCACTGATCTTCCG
Snord61 R	CAAGCTCAGAACTTCTTAGAGGAC
Snord111 F	ATTTAATTCATGTCTCTTCTCTGACAT
Snord111 R	ATCAGATCAATAAGGCAAAAATCAT
Snord104 F	CGGCGATGATGACACTCC
Snord104 R	GGCTCAGATTACGATTCGC
Snord1C F	GTTGAGCTGAGGATGATTTAAGGTTA
Snord1C R	GTCGAGCCTCAGTAAACCATG
Snord67 F	ACTGGTGGAGCCATAGTATCAGGTG
Snord67 R	GCACTTGATTTTGTCACCAGGGTAG
mCherry F	GAACGGCCACGAGTTCGAGA
mCherry R	CTTGGAGCCGTACATGAACTGAGG
hSnord67 F	GATGAGTTGCACACTGGTGG
hSnord67 R	GGTGATACTGAGTGGTGCCT
hGapdh F	AAGGTGAAGGTCGGAGTCAA
hGapdh R	AATGAAGGGGTCATTGATGG
hRplp0 F	CCTCGTGGAAGTGACATCGT
hRplp0 R	ATCTGCTTGGAGCCCACATT
hCkap5 F1	GCAACAAACCCAGCTGTGAG
hCkap5 R1	TAGGAGGGCAGGCTTCTCAT
Cas9–sgRNA constructs and sequencing primers
Snord67 sgRNA 1	GCCTGTATCACCTGATACTA TGG
Snord67 sgRNA 2	GGTGACAAAATCAAGTGCAC AGG
Snord67 sgRNA 3	GGCACCACTCAGTACTACCC TGG
Snord67 sgRNA 4	GTGACAAAATCAAGTGCACA GGG
Snord111 sgRNA 1	TTTGCCTTATTGATCTGATC AGG
Snord111 sgRNA 2	AAGGCAAAAATCATCTCCAG AGG
Snord111 sgRNA 3	GAGAAGAGACATGAATTAAA TGG
Snord111 sgRNA 4	TCTTCTCTGACATTCTCCTC TGG
Snord67 F1 for sequencing	GCAGTGAAATTTCTTCAGTGTCTG
Snord67 R1 for sequencing	TGAGACAATGGTGTTATAAGTGTTC
Mutation and sequencing primers for Snord67 overexpression constructs
Snord67 G97C mutation primer F (mutation site underlined)	AAGTGCACAGGGCCCATCTGACTC
Snord67 G97C mutation primer R	GATTTTGTCACCAGGGTAGTACTGAGTGG
Snord67 F2 for sequencing	TGAGTTGCACACTGGTGGAG
Snord67 R 2for sequencing	TGAGTCAGATGGCCCCTG
Antisense oligonucleotides
Snord67 ASO	ATGGCCCCTGTGCACTTGAT
NC ASO	AACACGTCTATACGC
Synthetic snoRNAs
Murine Snord67 (generated by IVT)	GGUGUGAGAGUGAUGAGUUGCACACUGGUGGAGCCAUAGUAUCAGGUGAUACAGGCACCACUCAGUACUACCCUGGUGACAAAAUCAAGUGCACAGGGGCCAUCUGACUCACACC
Human Snord75 (produced by Dharmacon)	AGCCUGUGAUGCUUUAAGAGUAGUGGACAGAAGGGAUUUCUGAAAUUCUAUUCUGAGGCU
Sequences for NmVAQ
U6 C60 chimera	dCdCdAdTmGmCmUmAmAmUmCmUmUmCmUmCmUmG
U6 gene-specific primer for RT	AATATGGAACGCTTCACGAAT
U6 F for qPCR	GCTTCGGCAGCACATATACTA
U6 R for qPCR	CGAATTTGCGTGTCATCCTTG
Primers for alternative splicing RT-PCR (mouse)
Ckap5 F2	CACCCTGCTGAGTGAGGAAG
Ckap5 R2	TGTGCGCTGAGGTTTCTCTT
Rnf138-108-F	GTTCTTCTGGGCATCCTACCT
Rnf138-108-R	GCAAGGAGGCAGAGATGTCT
Spag9-39-F	GGGGACTGGAAATGGTGTCA
Spag9-39-R	GAATTTCACAGCATCCCGGT
Fn1-270-F	CCCTGGTTCAAACTGCAGTG
Fn1-270-R	CCGATGAGCTGTCTGGAGAA
Primers for alternative splicing RT-PCR (human)
hCkap5 F2	AGCGTCCTGATGAAAGCACT
hCkap5 R2	TGCAGCAGAGGGTCTCTTTG
Myo18A-45-F	GGCTGACCTAAAGTTGGCAT
Myo18A-45-R	TCATCAGAAGCTGCCTTGGA
Nfya-87-F	GAGCAGATTGTTGTCCAGGC
Nfya-87-R	GATTAGCTGGCCTCCACTGA
Fn1-273-F	TTGATAACCTGAGTCCCGGC
Fn1-273-R	GTCAGTGGGAGGAGGAACAG
