# Supplementary material for: Snord67 promotes breast cancer metastasis by guiding U6 modification and modulating the splicing landscape
Source: Nat Commun. 2025 May 2;16:4118. doi: 10.1038/s41467-025-59406-w (PMC12048515; doi:10.1038/s41467-025-59406-w)
Supplement: Supplementary file 6 — Supplementary Data 4 [file 41467_2025_59406_MOESM6_ESM.xlsx]

## Sheet: Sheet1
Figure 1H
Snord67KO-1 vs. 4T1	Adjusted p-value
day 4	0.0023
Snord67KO-2 vs. 4T1	Adjusted p-value
day 1	0.00067
day 2	0.00067
day 3	0.00046
day 4	5.8e-05
Figure 4A
Snord67KO-1 vs. 4T1	Adjusted p-value
day 9	0.0099
day 13	0.0036
day 16	0.003
day 20	0.0023
day 23	0.0023
day 27	0.0023
Figure 6E
Biological process	Adjusted p-value
RNA splicing	2.27168e-12
regulation of mRNA metabolic process	1.20859e-13
RNA splicing, via transesterification reactions	1.15541e-10
RNA splicing, via transesterification reactions with bulged adenosine as nucleophile	1.15541e-10
mRNA splicing, via spliceosome	1.15541e-10
regulation of RNA splicing	2.27168e-12
regulation of cell morphogenesis	1.10746e-08
RNA catabolic process	3.51409e-07
regulation of mRNA processing	8.65813e-10
regulation of mRNA splicing, via spliceosome	9.15155e-10
Figure 6F
Biological process	Adjusted p-value
RNA splicing	6.59659e-08
regulation of mRNA metabolic process	1.21516e-10
forebrain development	1.22597e-05
RNA splicing, via transesterification reactions	1.32351e-07
RNA splicing, via transesterification reactions with bulged adenosine as nucleophile	1.32351e-07
mRNA splicing, via spliceosome	1.32351e-07
regulation of RNA splicing	1.24728e-10
regulation of mRNA processing	2.08402e-09
regulation of mRNA splicing, via spliceosome	6.01388e-09
regulation of alternative mRNA splicing, via spliceosome	6.51573e-06
Figure 7B
Biological process	Adjusted p-value
positive regulation of cytokine production	0.000188129
response to molecule of bacterial origin	5.56632e-05
response to lipopolysaccharide	0.000133399
cell-cell adhesion via plasma-membrane adhesion molecules	1.71883e-05
cellular response to molecule of bacterial origin	0.000236265
cellular response to lipopolysaccharide	0.000236265
homophilic cell adhesion via plasma membrane adhesion molecules	2.9458e-05
granulocyte chemotaxis	0.000290651
neutrophil migration	0.000301909
neutrophil chemotaxis	0.000236265
Figure 7E
Biological process	Adjusted p-value
spindle	0.154671
vacuolar membrane	0.154671
basal part of cell	0.154671
basolateral plasma membrane	0.154671
synaptic vesicle	0.154671
cell division site	0.154671
cleavage furrow	0.154671
DNA repair complex	0.141298
mitotic spindle pole	0.154671
Ino80 complex	0.154671
