# Supplementary material for: Snord67 promotes breast cancer metastasis by guiding U6 modification and modulating the splicing landscape
Source: Nat Commun. 2025 May 2;16:4118. doi: 10.1038/s41467-025-59406-w (PMC12048515; doi:10.1038/s41467-025-59406-w)
Supplement: Supplementary file 9 — Source Data [file 41467_2025_59406_MOESM9_ESM.xlsx]

## Sheet: Fig. 1C
	MFP1			MFP2			AxLN1			AxLN2			AxLN-LuM1			AxLN-LuM2
Snord1c	1.19715	0.83532		0.426357	0.0889093	0.673785	2.4105	0.704336	0.775471	0.282469	0.305012	0.251803	0.312354	0.281379	0.326387	0.192549	0.182012	0.191488
Snord104	1.03963	1.00639	0.955773	0.918761	0.792674	0.906561	1.6451	1.47426	1.44407	1.71147	1.79203	1.68809	0.798627	0.707652	0.763739	0.864868	0.795636	0.81299
Snord90	1.07474	0.930458		1.22093	1.34647		2.4781	2.50764		2.48483	2.79097		0.654166	0.509152		1.05969	0.915998
Snord61	1.30613	0.765621		1.57058	1.91732		2.20613	2.28069		2.47105	2.76286		1.01475	0.912418		1.02885	1.16384
Snord111	1.15976	0.921575	0.935626	0.703666	0.598424	0.644212	2.18762	2.22483	2.09941	4.39712	4.65756	3.65956	0.596724	0.450917	0.513526	1.13335	1.13833	1.01525
Snord67	0.941122	1.07417	0.989195	0.275069	0.198916	0.249934	2.06852	2.17733	2.13679	5.37011	4.96905	4.75449	0.425293	0.390003	0.326578	1.09859	1.05544	1.00393

## Sheet: Fig. 1D
	MFP Snord67				MFP Snord111				AxLN Snord67				AxLN Snord111
Matched 1	1.183	0.845	1.08	0.923	0.824	1.213	0.754	1.36	0.225	0.245	0.101	0.125	0.234	0.238	0.104	0.1211
Matched 2	0.914	1.09	0.883	1.132	0.875	1.14	0.845	1.182	0.2166	0.0157	0.32	0.247	0.067	0.001
Matched 3	0.952	1.051	0.905	1.106	1.107	0.903	1.052	0.95	1.183	1.054	0.49	0.459	1.67	1.946	0.69	0.848
Matched 4	0.93	1.07	0.86	1.16	0.848	1.179	0.848	1.179	2.65	2.03			17.987	21.3096	21.312	17.984
Matched 5	1.05	0.95	0.971	1.03	1.056	0.947	0.851	1.175			5.84	6.57	7.658	6.692	7.37	7.278
Matched 6	1.039	0.9622	1.207	0.828	0.961568	1.03997	1				5.037	7.83	3.18045	7.22795
Matched 7	2.27	0.447	1.38	0.7211	1.08209	0.924138	1		8.915	9.554			13.75	21.9

## Sheet: Fig. 1G
4T1	Snord67KO-1	Snord67KO-2
41.94	8.67	4.41
39.29	7.99	4.06
39.77	11.92	3.53

## Sheet: Fig. 1H
Days	4T1				Snord67KO-1				Snord67KO-2
0	2.5424	2.2684	1.8973	2.1041	2.7623	2.8481	2.2741	1.974	2.1764	1.5301	1.6162	1.847
1	8.5817	6.604	7.4253	9.659	6.2224	7.2358	5.5896	5.238	4.7048	4.4176	4.2099	5.1711
2	26.338	18.89	20.09	29.676	14.581	16.587	13.289	12.578	10.382	9.8277	11.333	11.387
3	54.606	42.896	47.856	67.125	31.668	34.238	29.898	29.256	19.894	19.323	22.976	21.268
4	81.536	73.557	85.664	94.771	53.628	56.786	50.962	52.994	37.722	36.411	41.594	36.222

## Sheet: Fig. 2B
4T1	Snord67KO-2	Snord67KO-2-EV	Snord67KO-2-OE	Snord67KO-2-mutOE
0.91	0.06	0.12	0.85	1.07
1.15	0.07	0.1	0.75	1.15
0.94	0.07	0.08	0.88	1.17

## Sheet: Fig. 2C
4T1	Snord67KO-2	Snord67KO-2-EV	Snord67KO-2-OE	Snord67KO-2-mutOE
66.8915	21.9032	24.7052	43.0338	26.7099
65.4158	22.4119	29.4086	46.4262	26.4567

## Sheet: Fig. 2D
Snord67KO-2-EV	Snord67KO-2-OE	Snord67KO-2-mutOE
0.332	8.587	3.868
0.479	7.574	3.299
0.528	7.316	3.642
0.447	5.082	4.77
0.507	5.535	3.955
0.566	5.792	4.198
0.572	11.114	10.487
0.504	12.126	11.424
0.56	12.032	10.706

## Sheet: Fig. 2E
4T1	Snord67KO-2	Snord67KO-2-EV	Snord67KO-2-OE	Snord67KO-2-mutOE
1737.14	1064.06	1068.4	1911	1293.48
1892.09	970.15	688.81	1879.13	1148.28
1714.58	1334.5	1232.6	1966.52	1131.31
1857.93	1299.89	1218.48	1689.62	1972.64
1870.01	1175		1644.36
1730.96	1274.28		1843.06
1553.53	765.24		1268.34
1501.43			1838.99
1483.42			1967.53
1614.19

## Sheet: Fig. 3A
EO771	Snord67KO
1	0.136669
1	0.146648

## Sheet: Fig. 3B
Days	EO771		Snord67KO
1	1.01508	0.984921	1.0296	0.970398
2	1.75138	1.57264	1.45328	1.53438
3	3.18205	2.99044	2.3802	2.23219
4	4.94226	5.14491	3.00031	3.21369

[truncated: 52 more sheets: Fig. 3C, Fig. 3D, Fig. 3E, Fig. 3F, Fig. 3G, Fig. 3H, Fig. 3I, Fig. 4B, Fig. 4C, Fig 4E, Fig. 4F, Fig. 4H, Fig. 5B, Fig. 5C, Fig. 5D, Fig. 5E, Fig. 5F, Fig. 5G, Fig. 8A, Fig. 8B …]
